# Supplementary material for: Real-time PCR and immunohistochemistry detection of Wolbachia in adult Dirofilaria immitis from dogs treated with doxycycline and ivermectin
Source: Parasit Vectors. 2025 Feb 26;18:78. doi: 10.1186/s13071-025-06720-3 (PMC11866827; doi:10.1186/s13071-025-06720-3)
Supplement: Supplementary file 2 — Additional file 2. Table S1: Microfilariae count in blood [file 13071_2025_6720_MOESM2_ESM.xlsx]

## Sheet: Sheet1
Microfilariae in blood (mf/mL)		Days post the beginning of DOXY treatment
		-2	0	7	13	20	27	30	34	41	48	55	60	60
Groups	Animal ID
Group 1 Control - no treatment	1413	11600	Euthanized Adult worm collection
	1414	12300
	1499	27600
	1394	18200
	1388	12550
Group 2 Control - no treatment	1422	17800		22850	19550	27800	23950	Euthanized Adult worm collection
	1410	23300		23150	24950	30050	36850
	1502	24400		29300	25800	30300	29900
	1404	15650		15550	20200	23150	23000
	1396	9950		11700	11300	14000	16250
Group 3 Control - no treatment	1407	15750		15500	16200	15950	31100		19150	35150	38300	39650	23400	Euthanized Adult worm collection
	1406	17100		20700	21300	20300	16300		10650	7900	7650	7050	5350
	1411	12200		12450	14900	18450	17550		17100	19900	29100	21350	28000
	1393	8300		12500	15850	17000	14750		13150	17350	16950	18650	20600
	1385	13000		18950	17650	17400	24650		15850	18800	18800	22950	27700
Group 4 DOXY 5 mg/kg	1417	18500		15100	14650	15500	11000	Euthanized Adult worm collection
	1415	23400		22700	18500	25350	33150
	1498	10050		16600	15950	18050	17950
	1389	15850		15500	17450	18550	15750
	1402	10600		18850	14350	19400	11250
Group 5 DOXY 7.5 mg/kg	1421	25950		23750	20350	21750	18350	Euthanized Adult worm collection
	1418	13000		13150	17700	19100	14050
	1398	13550		13200	12850	12750	10550
	1401	14250		10150	10050	12400	9150
	1403	8600		11050	13300	14250	17300
Group 6 DOXY 10 mg/kg	1409	23100		17500	16900	25350	17300	Euthanized Adult worm collection
	1419	18500		18400	16100	20900	17300
	1405	15400		12850	11950	8850	8200
	1390	14950		19850	15350	16650	12350
	1400	17650		16850	17750	19200	14800
Group 7 DOXY 5 mg/kg	1423	18900		20150	16350	18400	18700		8900	6200	5350	2850	3850	Euthanized Adult worm collection
	1420	15850		15400	12200	16650	16950		10500	8200	12250	10650	6650
	1412	8300		7050	3800	3550	2800		100	0	0	0	0
	1391	15850		19650	15250	2000	10500		250	0	0	0	0
	1310	19550		13100	20400	16750	18300		8450	7100	5750	5450	3900
Group 8 DOXY 7.5 mg/kg	1501	17400		16700	23750	23100	15600		8500	5850	2700	3050	1550	Euthanized Adult worm collection
	1424	11900		7050	6100	1500	0		0	0	0	0	0
	1500	13400		17600	21150	25500	25500		24450	14000	14500	11750	10450
	1399	18700		20850	18450	20450	19000		11100	14400	10300	7250	6150
	1392	14300		11550	9500	9700	6150		1850	950	250	0	100
Group 9 DOXY 10 mg/kg	1408	19250		23250	24550	28450	16950		10650	9950	7200	4050	4200	Euthanized Adult worm collection
	1386	23850		26550	26150	28450	25150		17100	14750	14550	11900	9700
	1416	17600		15950	9600	17300	14300		9050	8300	6700	3850	4650
	1387	17750		21050	19550	23550	23350		15550	10200	7600	5450	3850
	1397	17550		12200	19300	19400	16550		17150	13050	6350	3500	2450
